# Supplementary material for: Alginate–Arabinoxylan Composite Films with Enhanced Mechanical Strength and Functional Properties for Potential Food Packaging Use
Source: Foods. 2026 Mar 16;15(6):1035. doi: 10.3390/foods15061035 (PMC13025781; doi:10.3390/foods15061035)
Supplement: Supplementary file 1 [file foods-15-01035-s001.zip]

Archive with 1 entries (1 files):
- foods-4181615-supplementary.pdf
